# Supplementary material for: Dosimetric Comparison of the Simultaneous Integrated Boost in Whole-Breast Irradiation after Breast-Conserving Surgery: IMRT, IMRT plus an Electron Boost and VMAT
Source: PLoS One. 2015 Mar 17;10(3):e0120811. doi: 10.1371/journal.pone.0120811 (PMC4363530; doi:10.1371/journal.pone.0120811)
Supplement: S1 Dataset — (XLS) [file pone.0120811.s001.xls]

## Sheet: 1
组别	组别_A	VtrefVT95	VT	Vref	CIWBI	PTVPGTVnx	D5	D95	V95WBI	V105WBI	HIWBI	Dmax	Dmean	V95	V105	同期推量靶区PTV体积	VtrefVT95_A	VT_A	Vref_A	CIBoost	D5_A	D95PD95	HIBoost	Dmax_A	Dmean_A	同侧肺V5	V10	V20	V30	Dmean_B	心脏V5_A	V10_A	V20_A	V30_A	Dmean_C	对侧乳腺Dmin	Dmax_D	Dmean_D	MU	心脏V5	心脏V10	心脏V20	心脏V30
IMRT	1	283.2	290	366	0.755627	218	5430	4751	95.8	7	1.14292	6250	5010	96.1	0.1	57.4	54.53	57.4	64.2	0.806908	6674	6212	1.07437	6802	6452	17.74	13.1	10.14	7.91	509.5	0.1774	0.131	0.1014	0.0791	509.5	14.7	562	11.3	574	17.74	13.1	10.14	7.91
IM+E	2	283.2	290	362	0.763976	218	5850	4752	96	10	1.23106	6350	5150	96.5	0.23	57.4	54.53	57.4	68.3	0.75847	6692	6212	1.07727	6799	6436	17.82	13.05	10.15	7.94	524	0.1782	0.1305	0.1015	0.0794	524	13.1	490	27.2	495	17.82	13.05	10.15	7.94
VMAT	3	283.2	290	370	0.747458	218	5450	4760	95.3	8	1.14496	6131	5095	95.6	0.1	57.4	54.53	57.4	56.6	0.915256	6683	6212	1.07582	6736	6443	38.15	24.13	11.43	5.72	747.1	0.3815	0.2413	0.1143	0.0572	747.1	7.5	571	123.9	376	38.15	24.13	11.43	5.72
IMRT	1	460.1	487	610	0.7126	380	5455	4779	95.9	14	1.14145	6320	5076	95.1	5.3	85.2	80.94	85.2	87.2	0.8818	6695	6212	1.07775	6658	6482	6.98	4.11	1.41	0.53	172	0.0698	0.0411	0.0141	0.0053	172	28.5	513	7.1	506	6.98	4.11	1.41	0.53
IM+E	2	460.1	487	578	0.752052	380	5873	4771	95.8	13	1.23098	6556	5098	96	3.6	85.2	80.94	85.2	108.3	0.71	6672	6212	1.07405	6732	6435	8.16	4.25	1.51	0.58	223.3	0.0816	0.0425	0.0151	0.0058	223.3	27.9	481	21.1	622	8.16	4.25	1.51	0.58
VMAT	3	460.1	487	548	0.793222	380	5398	4752	96.1	14.3	1.13594	5995	5060	96.3	2.1	85.2	80.94	85.2	83.6	0.919773	6645	6212	1.0697	6525	6450	39.06	21.66	10.09	2.97	716.4	0.3906	0.2166	0.1009	0.0297	716.4	25.5	486	101.7	522	39.06	21.66	10.09	2.97
IMRT	1	465.3	486	682	0.653199	474	5500	4781	95.2	6	1.15039	6053	5100	95.8	1.4	64	60.8	64	69.2	0.834682	6632	6212	1.06761	6701	6426	17.92	13.61	11.05	8.85	537	0.1792	0.1361	0.1105	0.0885	537	8.3	454	12.7	535	17.92	13.61	11.05	8.85
IM+E	2	465.3	486	640	0.696065	474	5463	4775	95.1	5	1.14408	6321	5000	96.3	1.6	64	60.8	64	76.3	0.757012	6650	6212	1.07051	6725	6452	19.09	13.9	11.14	9.08	573.1	0.1909	0.139	0.1114	0.0908	573.1	6.6	395	24	450	19.09	13.9	11.14	9.08
VMAT	3	465.3	486	611	0.729103	474	5335	4771	95.9	10	1.11821	6001	5050	95.8	0.3	64	60.8	64	64.6	0.894118	6621	6212	1.06584	6698	6451	39.53	24.4	12.28	5.65	784.4	0.3953	0.244	0.1228	0.0565	784.4	10.6	430	107.9	460	39.53	24.4	12.28	5.65
IMRT	1	240.1	256	330	0.682386	196	5640	4738	95	20	1.19038	6181	5115	96	0.2	48.4	45.98	48.4	53.2	0.821071	6781	6212	1.0916	6832	6402	30.39	20.67	14.67	11.97	793.6	0.3039	0.2067	0.1467	0.1197	793.6	10	645	8.2	540	30.39	20.67	14.67	11.97
IM+E	2	240.1	256	343	0.656523	196	5725	4757	95.1	18	1.20349	6656	5102	95.1	0.1	48.4	45.98	48.4	61.1	0.71491	6645	6212	1.0697	6925	6351	33.94	21.19	14.74	12.15	851.4	0.3394	0.2119	0.1474	0.1215	851.4	8	669	11.5	550	33.94	21.19	14.74	12.15
VMAT	3	240.1	256	310	0.726411	196	5425	4752	95.3	13	1.14162	6043	5087	95.3	0.4	48.4	45.98	48.4	49.2	0.887825	6725	6212	1.08258	6801	6444	46.35	31.53	14.23	6.51	919.6	0.4635	0.3153	0.1423	0.0651	919.6	17.5	508	76.1	589	46.35	31.53	14.23	6.51
IMRT	1	425.3	443	521	0.783699	404	5491	4821	95.1	13	1.13898	6156	5100	95.9	0	30.7	29.165	30.7	35.1	0.789366	6582	6212	1.05956	6652	6396	11.3	6.59	3.27	1.57	276.6	0.113	0.0659	0.0327	0.0157	276.6	36	500	3.8	550	11.3	6.59	3.27	1.57
IM+E	2	425.3	443	511	0.799036	404	5439	4795	95.5	10	1.13431	6435	5098	95.1	0	30.7	29.165	30.7	41.6	0.666028	6696	6212	1.07791	6735	6471	12.17	6.59	3.19	1.53	300.7	0.1217	0.0659	0.0319	0.0153	300.7	43	459	6.6	545	12.17	6.59	3.19	1.53
VMAT	3	425.3	443	475	0.859594	404	5232	4791	95.5	6	1.09205	5945	5017	95.8	0	30.7	29.165	30.7	32.1	0.863139	6555	6212	1.05522	6525	6403	37.75	22.86	10.8	3.24	707.3	0.3775	0.2286	0.108	0.0324	707.3	69	516	101.7	550	37.75	22.86	10.8	3.24
IMRT	1	455.6	478	613	0.708401	371	5582	4756	96.1	21	1.17368	6418	5062	95.1	3.7	89.8	85.31	89.8	90.1	0.899495	6621	6212	1.06584	6701	6301	19.51	13.12	9.56	6.49	523.5	0.1951	0.1312	0.0956	0.0649	523.5	12	436	5.4	479	19.51	13.12	9.56	6.49
IM+E	2	455.6	478	585	0.742307	371	5531	4763	95.5	23	1.16124	6450	5101	95.4	2.1	89.8	85.31	89.8	101.1	0.801627	6541	6212	1.05296	6685	6415	21.76	13.32	9.69	6.62	559.4	0.2176	0.1332	0.0969	0.0662	559.4	12	377	19.5	450	21.76	13.32	9.69	6.62
VMAT	3	455.6	478	560	0.775446	371	5245	4765	96.2	15	1.10073	5906	5005	96.2	1	89.8	85.31	89.8	86.3	0.939102	6600	6212	1.06246	6634	6464	39.84	25.15	12.04	3.73	589.2	0.3984	0.2515	0.1204	0.0373	589.2	25	406	123.5	446	39.84	25.15	12.04	3.73
IMRT	1	700.1	731	877	0.764545	643	5819	4705	95	20	1.23677	6432	5132	96	1.3	71.3	67.735	71.3	98.1	0.655945	6645	6212	1.0697	6824	6321	25.47	18.23	13.81	10.56	706.6	0.2547	0.1823	0.1381	0.1056	706.6	5.6	530	9.7	620	25.47	18.23	13.81	10.56
IM+E	2	700.1	731	851	0.787904	643	5686	4780	95.6	25	1.18954	6532	5121	95.1	0.5	71.3	67.735	71.3	87.2	0.737939	6712	6212	1.08049	6862	6452	27.15	18.21	13.8	10.51	750.9	0.2715	0.1821	0.138	0.1051	750.9	6.1	502	14.3	635	27.15	18.21	13.8	10.51
VMAT	3	700.1	731	780	0.859623	643	5431	4761	95.3	15	1.14073	6041	5085	95.4	0.6	71.3	67.735	71.3	72.1	0.892486	6610	6212	1.06407	6798	6441	41.97	26.19	12.47	5.31	838.6	0.4197	0.2619	0.1247	0.0531	838.6	9.5	492	155.6	670	41.97	26.19	12.47	5.31
IMRT	1	582	609	731	0.760871	484	5401	4769	96.1	13	1.13252	6191	5009	96.1	6.5	103	97.85	103	103.1	0.901625	6602	6212	1.06278	6641	6432	20.65	14.54	11.15	8.72	575.4	0.2065	0.1454	0.1115	0.0872	575.4	12	567	15.7	500	20.65	14.54	11.15	8.72
IM+E	2	580	609	723	0.764012	484	5552	4785	95.5	7	1.16029	6496	5011	95.1	3.4	103	97.85	103	111.1	0.836701	6631	6212	1.06745	6589	6448	21.63	14.57	11.18	8.84	622.3	0.2163	0.1457	0.1118	0.0884	622.3	12	595	21.6	450	21.63	14.57	11.18	8.84
VMAT	3	582	609	653	0.851757	484	5392	4781	95.1	8	1.1278	6036	5121	95.9	4.2	103	97.85	103	99.9	0.930506	6668	6212	1.07341	6698	6472	41.04	25.53	12.32	5.17	789.7	0.4104	0.2553	0.1232	0.0517	789.7	19	530	133.1	498	41.04	25.53	12.32	5.17
IMRT	1	526.3	551	650	0.773396	427	5452	4761	95.9	13.1	1.14514	6201	5085	95.3	0.15	98	93.1	98	98.1	0.90158	6701	6212	1.07872	6795	6413	13.3297	10.0489	7.67068	5.43586	374.4	0.133297	0.100489	0.0767068	0.0543586	374.4	26	552	12.5	580	13.3297	10.0489	7.67068	5.43586
IM+E	2	526.3	551	651	0.772208	427	5830	4771	95.1	13	1.22197	6468	5098	95.8	0.12	98	93.1	98	115.2	0.767752	6621	6212	1.06584	6624	6485	13.9	10.16	7.75	5.56	394.8	0.139	0.1016	0.0775	0.0556	394.8	9	557	15.1	565	13.9	10.16	7.75	5.56
VMAT	3	526.3	551	630	0.797948	427	5380	4745	95.2	11.1	1.13383	6032	5132	96	0.4	98	93.1	98	95.2	0.929044	6675	6212	1.07453	6701	6436	34.55	22.5	11.37	4.03	682.7	0.3455	0.225	0.1137	0.0403	682.7	10	524	123	460	34.55	22.5	11.37	4.03
IMRT	1	391.1	400	466	0.820597	350	5299	4781	95.6	14.6	1.10835	6059	5048	95.5	3.2	36.6	34.77	36.6	35.2	0.938395	6601	6212	1.06262	6625	6422	17.61	12.51	9.64	7.59	505.9	0.1761	0.1251	0.0964	0.0759	505.9	21	475	16.5	500	17.61	12.51	9.64	7.59
IM+E	2	391.1	400	487	0.785212	350	5486	4769	95	15	1.15035	6131	5068	95	2.1	36.6	34.77	36.6	40.9	0.807616	6532	6212	1.05151	6701	6321	16.95	12.25	9.56	7.51	500.8	0.1695	0.1225	0.0956	0.0751	500.8	17	353	21.6	464	16.95	12.25	9.56	7.51
VMAT	3	391.1	400	452	0.846013	350	5321	4772	95.8	13.9	1.11505	6035	5048	95.9	0.9	36.6	34.77	36.6	36.5	0.904973	6625	6212	1.06648	6645	6401	39.59	24.69	14.21	6.66	825.5	0.3959	0.2469	0.1421	0.0666	825.5	18	436	108.4	469	39.59	24.69	14.21	6.66
	#NULL!	#NULL!	#NULL!	#NULL!	#NULL!	#NULL!	#NULL!	#NULL!	#NULL!	#NULL!	#NULL!	#NULL!	#NULL!	#NULL!	#NULL!	#NULL!	#NULL!	#NULL!	#NULL!	#NULL!	#NULL!	#NULL!	#NULL!	#NULL!	#NULL!	#NULL!	#NULL!	#NULL!	#NULL!	#NULL!	#NULL!	#NULL!	#NULL!	#NULL!	#NULL!	#NULL!	#NULL!	#NULL!	#NULL!	#NULL!	#NULL!	#NULL!	#NULL!
	#NULL!	#NULL!	#NULL!	#NULL!	#NULL!	#NULL!	#NULL!	#NULL!	#NULL!	#NULL!	#NULL!	#NULL!	#NULL!	#NULL!	#NULL!	#NULL!	#NULL!	#NULL!	#NULL!	#NULL!	#NULL!	#NULL!	#NULL!	#NULL!	#NULL!	#NULL!	#NULL!	#NULL!	#NULL!	#NULL!	#NULL!	#NULL!	#NULL!	#NULL!	#NULL!	#NULL!	#NULL!	#NULL!	#NULL!	#NULL!	#NULL!	#NULL!	#NULL!
	#NULL!	#NULL!	#NULL!	#NULL!	#NULL!	#NULL!	#NULL!	#NULL!	#NULL!	#NULL!	#NULL!	#NULL!	#NULL!	#NULL!	#NULL!	#NULL!	#NULL!	#NULL!	#NULL!	#NULL!	#NULL!	#NULL!	#NULL!	#NULL!	#NULL!	#NULL!	#NULL!	#NULL!	#NULL!	#NULL!	#NULL!	#NULL!	#NULL!	#NULL!	#NULL!	#NULL!	#NULL!	#NULL!	#NULL!	#NULL!	#NULL!	#NULL!	#NULL!
